# Supplementary material for: Typical pantothenate kinase-associated neurodegeneration caused by compound heterozygous mutations in PANK2 gene in a Chinese patient: a case report and literature review
Source: Front Neurol. 2023 Apr 28;14:1170557. doi: 10.3389/fneur.2023.1170557 (PMC10175671; doi:10.3389/fneur.2023.1170557)
Supplement: Supplementary file 1 [file Table_1.XLSX]

## Sheet: Sheet1
No	Consanguinity	Country of origin	Gender	DNA changes	AA changes	Exon	Genotypes*	Report age (year)	Onset age (year)	Died age (year)	Clinical classfication	Eye-of-the-tiger	Tremor	Parkinsonism	developmental delay	Pyramidal signs	Choreoathetosis	Dystonia	Cognitive impairment	Dysarthria	Dysphagia	Gait disturbance	Abnormality of the ocular region	Behavioral abnormality	other symptoms	PMID
1	-	Chinese	female	c.[1213T>G];[1502T>A]	p.[Tyr405Asp];[lle501Asn]	E3+E5	M+M	4	3	/	typical	+	+	/	+	+	+	+	+	+	-	+	-	+	self-mutilation	this case
2	-	Chinese	male	c.[1133A>G];[1502T>A]	p.[Asp378Gly];[lle501Asn]	E3+E5	M+M	24	22	/	atypical	+	+	+	-	+	-	+	-	+	-	-	-	+	bilateral interosseia and lingualis atrophy	32310012
3	-	Chinese	male	c.[510_522del];[1319G>C]	p.[Val172Glyfs*29];[Arg440Pro]	E1+E4	M+N	11	childhood	/	typical	+	/	/	/	/	/	+	+	+	/	/	/	/		33043782
4	-	Chinese	male	c.[510_522del];[1319G>C]	p.[Val172Glyfs*29];[Arg440Pro]	E1+E4	M+N	4	/	/	typical	+	/	/	/	/	/	/	/	+	/	/	/	/		33043782
5	/	Chinese	male	c.[650A>G];[1341T>G]	p.[Asp217Gly];[Asp447Glu]	E2+E4	M+M	10	2	/	typical	+	/	/	-	/	/	+	/	/	/	/	/	-		32043823
6	/	Chinese	female	c.[856C>T];[1502T>A]	p.[Arg286Cys];[lle501Asn]	E2+E5	M+M	8	7	/	typical	+	/	/	-	/	/	+	/	/	/	/	-	-		32043823
7	/	Chinese	male	c.[970G>T];[970G>T]	p.[Asp324Tyr];[Asp324Tyr]	E2+E2	M+M	11	8	/	typical	+	/	/	-	/	/	+	/	/	/	/	-	-		32043823
8	/	Chinese	male	c.[1541T>A];[1541T>A]	p.[Ile514Asn];[Ile514Asn]	E6+E6	M+M	5	2	/	typical	+	/	/	-	/	/	+	/	/	/	/	/	-		32043823
9	/	Chinese	male	c.[643G>A];[980C>G]	p.[Gly215Arg];[Thr327Arg]	E2+E2	M+M	12	4	/	typical	+	/	/	-	/	/	+	/	/	/	/	/	-		32043823
10	-	Chinese	male	c.[1160_c.1161insG];[1696C>G]	p.[Leu387Leufs*9];[Leu566Val]	E3+E7	M+N	23	11	/	atypical	+	+	+	-	/	/	+	-	+	-	-	-	+	dysgraphia	30681573
11	-	Chinese	male	c.[406dupC];[1133A>G]	p.[His136Profs*45];[Asp378Gly]	E1+E3	M+N	26	25	/	atypical	+	-	-	-	-	/	-	-	+	-	+	/	-	prosopospasm	29962256
12	-	Chinese	male	c.[650A>G];[1341T>G]	p.[Asp217Gly];[Asp447Glu]	E2+E4	M+M	6	4.5	/	typical	+	+	+	/	/	+	+	+	+	+	+	-	/		29642163
13	+	Chinese	female	c.[863C>T];[863C>T]	p.[Pro288Leu];[Pro288Leu]	E2+E2	M+M	20	12	/	atypical	+	+	+	-	-	+	+	-	+	-	+	-	-		27446545
14	/	Chinese	male	c.[465dup];[1193C>T]	p.[Glu156Argfs*25];[Ala398Val]	E1+E3	M+N	27	18	/	atypical	+	-	/	/	/	/	+	-	+	-	+	/	/		24689511
15	/	Chinese	male	c.[398T>A];[970G>T]	p.[Met133Lys];[Asp324Tyr]	E1+E2	M+M	16	13	/	atypical	+	-	/	/	/	/	+	-	+	-	+	/	/		24689511
16	/	Chinese	male	c.[745C>T,1133A>G];[970G>T]	p.[Arg249Trp,Asp378Gly];[Asp324Tyr]	E2/E3+E2	M+M	15	10	/	atypical	+	-	/	/	/	/	+	-	+	-	+	/	/		24689511
17	/	Chinese	male	c.[1411A>G];[1510A>G]	p.[Ser471Gly];[Ile504Val]	E4+E5	M+M	46	24	/	atypical	+	-	/	/	/	/	+	-	+	-	+	/	/		24689511
18	/	Chinese	male	c.[970G>T];[1133A>G]	p.[Asp324Tyr];[Asp378Gly]	E2+E3	M+M	40	30	/	atypical	+	+	/	/	/	/	-	-	+	-	-	/	/		24689511
19	/	Chinese	male	c.[1133A>G];[1499A>T]	p.[Asp378Gly];[Asn500Ile]	E3+E5	M+M	26	22	/	atypical	+	-	/	/	/	/	+	-	+	-	+	/	/		24689511
20	-	Chinese	male	c.[1555T>C];[1607A>G]	p.[Phe519Leu];[Tyr536Cys]	E6+E6	M+M	12	11.5	/	atypical	+	-	-	-	-	+	+	-	-	-	-	+	-		23644322
21	-	Chinese	female	c.[629-2A>T];[1130T>C]	p.[IVS1-2A>T];[Phe377Ser]	I1+E3	M+N	41	15	/	atypical	+	+	+	/	/	+	+	-	+	+	-	-	/		22930366
22	-	Chinese	male	c.[629-2A>T];[1130T>C]	p.[IVS1-2A>T];[Phe377Ser]	I1+E3	M+N	32	8	/	typical	+	+	+	/	/	+	+	+	+	-	+	-	/		22930366
23	-	Chinese	male	c.[445G>T];[1133A>G]	p.[Glu149*];[Asp378Gly]	E1+E3	M+N	28	27	/	atypical	+	+	+	/	+	-	+	-	-	-	-	-	/	bradykinesia	21198414
24	-	Chinese	female	c.[445G>T];[1133A>G]	p.[Glu149*];[Asp378Gly]	E1+E3	M+N	34	24	/	atypical	+	+	+	-	-	+	-	-	+	-	-	-	/		20193558
25	-	Chinese	male	c.[1391C>T];[1391C>T]	p.[Pro464Leu];[Pro464Leu]	E4+E4	M+M	24	10	24	typical	+	+	+	-	/	+	+	+	+	+	+	-	-	cervical myelopathy	18239249
26	-	Chinese	female	c.[445G>T];[1133A>G]	p.[Glu149*];[Asp378Gly]	E1+E3	M+N	/	20	/	atypical	+	-	-	/	-	-	+	-	+	-	-	-	/		35462688
27	-	Chinese	female	c.[970G>T];[970G>T]	p.[Asp324Tyr];[Asp324Tyr]	E2+E2	M+M	/	10	/	atypical	+	-	-	/	-	+	+	-	-	-	+	-	/		35462688
28	-	Chinese	female	c.[1103A>G];[1103A>G]	p.[Asp368Gly];[Asp368Gly]	E3+E3	M+M	/	4	/	typical	+	-	-	/	-	+	+	-	+	-	+	-	/		35462688
29	-	Chinese	male	c.[1133A>G];[1499A>T]	p.[Asp378Gly];[Asn500Ile]	E3+E5	M+M	/	22	/	atypical	+	-	+	/	-	-	-	-	+	-	+	-	/		35462688
30	-	Chinese	female	c.[1355A>G];[1355A>G]	p.[Asp452Gly];[Asp452Gly]	E4+E4	M+M	/	6	/	typical	+	-	-	/	-	+	+	-	+	-	+	-	/		35462688
31	-	Chinese	male	c.[1355A>G];[1696C>G]	p.[Asp452Gly];[Leu566Val]	E4+E7	M+M	/	16	/	atypical	+	-	+	/	+	-	-	-	+	-	-	-	/		35462688
32	-	Chinese	female	c.[1470delC];[1470delC]	p.[Arg491Glufs*4];[Arg491Glufs*4]	E5+E5	N+N	/	7	/	typical	+	-	-	/	-	+	+	-	+	+	+	-	/		35462688
33	/	Chinese	female	c.[1021T>G];[1355A>G]	p.[Cys341Gly];[Asp452Gly]	E3+E4	M+M	/	3	/	typical	-	/	/	/	-	/	+	/	+	+	+		-		28881514
34	/	Chinese	male	c.[1021T>G];[1687C>G]	p.[Cys341Gly];[Leu563Val]	E3+E7	M+M	/	5	/	typical	+	/	/	+	-	/	+	/	+	-	+		+		28881514
35	/	Chinese	female	c.[981+3A>G];[981+3A>G]	p.[IVS2+3A>G];[IVS2+3A>G]	I2+I2	N+N	/	1	/	typical	+	/	/	+	-	/	+	/	+	+	+	+	-		28881514
36	/	Chinese	female	c.[1319G>C];[1630G>T]	p.[Arg440Pro];[Gly544Trp]	E4+E6	M+M	/	2	/	typical	+	/	/	/	-	/	+	/	-	-	+	+	-		28881514
37	/	Chinese	male	c.[1325A>G];[1325A>G]	p.[Asp442Gly];[Asp442Gly]	E4+E4	M+M	/	2	/	typical	-	/	/	/	+	/	+	/	+	+	+	-	-		28881514
38	/	Chinese	female	c.[1469C>T];[1502T>C]	p.[Ala490Val];[Ile501Thr]	E5+E5	M+M	/	8	/	typical	-	/	/	-	+	/	+	/	+	+	+	/	-		28881514
39	/	Chinese	male	c.[1502T>C];[1502T>C]	p.[Ile501Thr];[Ile501Thr]	E5+E5	M+M	/	2	/	typical	+	/	/	-	-	/	+	/	+	+	+		-		28881514
40	/	Chinese	female	c.[1469C>G];[1555T>C]	p.[Ala490Gly];[Phe519Leu]	E5+E6	M+M	/	6	/	typical	+	/	/	+	-	/	+	/	+	+	+		-		28881514
41	/	Chinese	female	c.[1555T>C];[1555T>C]	p.[Phe519Leu];[Phe519Leu]	E6+E6	M+M	/	2	/	typical	-	/	/	+	+	/	+	/	+	-	+		-		28881514
42	/	Chinese	female	c.[940A>G];[940A>G]	p.[Thr314Ala];[Thr314Ala]	E2+E2	M+M	/	6	/	typical	+	/	/	+	/	/	+	/	/	+	+	+	-		28881514
43	/	Chinese	female	c.[445G>T];[1270C>T]	p.[Glu149*];[Leu424Phe]	E1+E4	M+N	/	9	/	typical	-	/	/	+	-	/	+	/	+	+	+	+	-		28881514
44	/	Chinese	female	c.[475delC];[475delC]	p.[Arg159Glyfs*46];[Arg159Glyfs*46]	E1+E1	N+N	/	4	/	typical	-	/	/	+	-	/	+	/	+	+	+	/	-		28881514
45	/	Chinese	female	c.[721G>A];[721G>A]	p.[Glu241Lys];[Glu241Lys]	E2+E2	M+M	/	11	/	atypical	+	/	/	-	-	/	+	/	+	+	+	/	-		28881514
46	/	Chinese	male	c.[784G>A];[1572G>C]	p.[Gly262Ser];[Leu524Phe]	E2+E6	M+M	/	9	/	typical	-	/	/	+	+	/	+	/	+	+	+	/	-		28881514
47	/	Chinese	male	c.[644G>A];[856C>T]	p.[Gly215Glu];Arg286Cys]	E2+E2	M+M	/	2	/	typical	-	/	/	-	+	/	+	/	+	+	+	+	-		28881514
48	/	Chinese	female	c.[970G>T];[1502T>C]	p.[Asp324Tyr];[Ile501Thr]	E2+E5	M+M	/	3	/	typical	+	/	/	-	-	/	+	/	+	-	+	/	-		28881514
49	/	Chinese	male	c.[1355A>G;[1555T>C]	p.[Asp452Gly];[Phe519Leu]	E4+E6	M+M	/	1	/	typical	+	/	/	+	-	/	+	/	+	-	+	/	-		28881514
50	/	Chinese	female	c.[1324G>T];[1324G>T]	p.[Asp442Tyr];[Asp442Tyr]	E4+E4	M+M	/	1	/	typical	+	/	/	+	-	/	+	/	+	-	+	+	-		28881514
51	/	Chinese	female	c.[628+2T>G];[628+2T>G]	p.[IVS1+2T>G];[IVS1+2T>G]	I1+I1	N+N	17	11	17	atypical	+	/	+	-	-	+	+	+	/	+	+	-	-		30903858
52	/	Italian	male	c.[856C>T];[856C>T]	p.[Arg286Cys];[Arg286Cys]	E2+E2	M+M	/	12	/	atypical	+	-	/	/	+	/	+	+	+	+	+	-	-		15911822
53	/	Italian	female	c.[856C>T];[856C>T]	p.[Arg286Cys];[Arg286Cys]	E2+E2	M+M	/	12	/	atypical	+	-	/	/	+	/	+	+	+	-	+	-	-		15911822
54	/	Italian	male	c.[856C>T];[856C>T]	p.[Arg286Cys];[Arg286Cys]	E2+E2	M+M	/	5	/	typical	+	+	/	/	+	/	+	+	+	-	-	-	+		15911822
55	/	Italian	female	c.[856C>T];[856C>T]	p.[Arg286Cys];[Arg286Cys]	E2+E2	M+M	/	10	/	typical	+	-	/	/	+	/	+	+	+	-	+	-	-		15911822
56	/	Portuguese	male	c.[740G>C];[740G>C]	p.[Ser247Thr];[Ser247Thr]	E2+E2	M+M	/	16	/	atypical	+	-	/	/	+	/	+	+	+	-	+	+	+		15911822
57	/	French	male	c.[740G>C];[740G>C]	p.[Ser247Thr];[Ser247Thr]	E2+E2	M+M	/	17	/	atypical	+	+	/	/	+	/	+	-	+	+	+	-	+		15911822
58	/	Portuguese	female	c.[1561G>A];[1583C>T]	p.[Gly521Arg];[Thr528Met]	E6+E6	M+M	/	10	/	typical	+	-	/	/	-	/	+	-	+	+	+	-	-		15911822
59	/	French	male	c.[1561G>A];[1583C>T]	p.[Gly521Arg];[Thr528Met]	E6+E6	M+M	/	14	/	atypical	+	-	/	/	-	/	+	-	+	-	-	-	-		15911822
60	/	Italian	male	c.[790C>T];[965A>G]	p.[Arg264Trp];[Glu322Gly]	E2+E2	M+M	/	11	/	atypical	+	-	/	/	+	/	-	+	+	-	+	-	+		15911822
61	/	Italian	female	c.[791G>A];[850_851del]	p.[Arg264Gln];[Phe284TyrfsTer7]	E2+E2	M+N	/	5	/	typical	+	-	/	/	+	/	+	-	+	-	+	+	+		15911822
62	/	Italian	female	c.[628+5G>C];[965A>G]	p.[IVS1+5G>C];[Glu322Gly]	I1+E2	M+N	/	2	/	typical	+	-	/	/	+	/	+	+	+	-	+	-	+		15911822
63	/	Italian	female	c.[1351C>T];[1561G>A]	p.[Arg451Ter];[Gly521Arg]	E4+E6	M+N	/	2	/	typical	+	-	/	/	+	/	+	+	+	-	+	-	-		15911822
64	/	Portuguese	female	c.[740G>C];[1561G>A]	p.[Ser247Thr];[Gly521Arg]	E2+E6	M+M	/	6	/	typical	+	-	/	/	-	/	+	+	+	+	+	+	+		15911822
65	/	Italian	male	c.[1213T>G];[1213T>G]	p.[Tyr405Asp];Tyr405Asp]	E3+E3	M+M	/	1	/	typical	+	-	/	/	+		+	-	+	+	+	-	+		15911822
66	/	/	male	c.[71A>G];[71A>G]	p.[His24Arg];[His24Arg	E1+E1	M+M	41	6	/	typical	+	-	+	-	+	-	+	-	+	-	+	+	+		19570605
67	/	/	female	c.[649G>A];[649G>A]	p.[Asp217Asn];[Asp217Asn]	E2+E2	M+M	/	5	/	typical	+	/	-	/	-	/	+	-	/	/	+	+	/		16437574
68	/	/	male	c.[790C>T];[790C>T]	p.[Arg264Trp];[Arg264Trp]	E2+E2	M+M	/	10	/	typical	+	/	+	/	+	/	+	+	/	/	+	+	/		16437574
69	/	/	male	c.[856C>T ];[856C>T ]	p.[Arg286Cys];Arg286Cys]	E2+E2	M+M	/	18	/	atypical	+	/	-	/	+	/	+	-	/	/	+	-	/		16437574
70	/	/	male	c.[856C>T];[856C>T]	p.[Arg286Cys];Arg286Cys]	E2+E2	M+M	/	19	/	atypical	+	/	-	/	+	/	+	-	/	/	+	-	/		16437574
71	/	/	female	c.[1069C>T];[1069C>T]	p.[Arg357Trp];[Arg357Trp]	E3+E3	M+M	/	14	/	atypical	+	/	+	/	+	/	+	+	/	/	+	-	/		16437574
72	/	/	male	c.[1274T>C];[1274T>C]	p.[Leu425Pro];[Leu425Pro]	E4+E4	M+M	/	4	/	typical	+	/	+	/	+	/	+	+	+	/	+	+	/		16437574
73	/	/	male	c.[1274T>C];[1274T>C]	p.[Leu425Pro];[Leu425Pro]	E4+E4	M+M	/	4	/	typical	+	/	+	/	+	/	+	+	+	/	+	+	/		16437574
74	/	/	male	c.[1499A>T];[1499A>T]	p.[Asn500Ile];[Asn500Ile]	E5+E5	M+M	/	4	/	typical	+	/	-	/	+	/	+	+	/	/	+	-	/		16437574
75	/	/	male	c.[1561G>A];[1561G>A]	p.[Gly521Arg];[Gly521Arg]	E6+E6	M+M	/	3	/	typical	+	/	+	/	+	/	+	+	+	/	+	+	/		16437574
76	/	/	male	c.[1583C>T];[1583C>T]	p.[Thr528Met];[Thr528Met]	E6+E6	M+M	/	17	/	atypical	+	/	-	/	-	/	+	+	+	/	+	-	/		16437574
77	/	/	female	c.[1583C>T];[1583C>T]	p.[Thr528Met];[Thr528Met]	E6+E6	M+M	/	20	/	atypical	+	/	-	/	+	/	+	+	+	/	+	+	/		16437574
78	/	/	female	c.[1583C>T];[1583C>T]	p.[Thr528Met];[Thr528Met]	E6+E6	M+M	/	25	/	atypical	+	/	-	/	+	/	+	+	+	/	+	+	/		16437574
79	/	/	female	c.[683T>C];[1648T>C]	p.[Phe228Ser];[Phe550Leu]	E2+E6	M+M	/	2	/	typical	+	/	-	/	+	/	+	+	/	/	+	+	/		16437574
80	/	/	female	c.[790C>T];[856C>T]	p.[Arg264Trp];[Arg286Cys]	E2+E2	M+M	/	17	/	atypical	+	/	-	/	+	/	+	-	+	/	+	+	/		16437574
81	/	/	male	c.[790C>T];[965A>G]	p.[Arg264Trp];[Glu322Gly]	E2+E2	M+M	/	10	/	typical	+	/	+	/	+	/	+	+	/	/	+	-	/		16437574
82	/	/	male	c.[790C>T];[1412G>A]	p.[Arg264Trp];[Ser471Asn]	E2+E4	M+M	/	4	/	typical	+	/	+	/	+	/	+	+	/	/	+	+	/		16437574
83	/	/	male	c.[856C>T];[1561G>A]	p.[Arg286Cys];[Gly521Arg]	E2+E6	M+M	/	6	/	typical	+	/	-	/	+	/	+	+	/	/	+	+	/		16437574
84	/	/	female	c.[856C>T];[1561G>A]	p.[Arg286Cys];[Gly521Arg]	E2+E6	M+M	/	7	/	typical	+	/	-	/	+	/	+	+	/	/	+	+	/		16437574
85	/	/	male	c.[965A>G];[1238T>C]	p.[Glu322Gly];[Leu413Pro]	E2+E4	M+M	/	8	/	typical	+	/	-	/	+	/	+	+	/	/	+	+	/		16437574
86	/	/	male	c.[965A>G];[1238T>C]	p.[Glu322Gly];[Leu413Pro]	E2+E4	M+M	/	11	/	atypical	+	/	-	/	+	/	+	+	/	/	+	+	/		16437574
87	/	/	male	c.[965A>G];[1238T>C]	p.[Glu322Gly];[Leu413Pro]	E2+E4	M+M	/	13	/	atypical	+	/	+	/	+	/	+	+	/	/	+	+	/		16437574
88	/	/	female	c.[1274T>C];[1283G>A ]	p.[Leu425Pro];[Cys428Tyr]	E4+E4	M+M	/	8	/	typical	+	/	+	/	+	/	+	+	+	/	+	+	/		16437574
89	/	/	female	c.[1442G>A];[1561G>A]	p.[Arg481Gln];[Gly521Arg]	E5+E6	M+M	/	6	/	typical	+	/	-	/	/	/	+	+	/	/	+	/	/		16437574
90	/	/	male	c.[573delC];[573delC]	p.[Ser191ArgfsTer14];[Ser191ArgfsTer14]	E1+E1	N+N	/	6	/	typical	+	/	+	/	+	/	+	+	+	/	+	+	/		16437574
91	/	/	female	c.[573delC];[573delC]	p.[Ser191ArgfsTer14];[Ser191ArgfsTer14]	E1+E1	N+N	/	3	/	typical	+	/	+	/	+	/	+	+	+	/	+	+	/		16437574
92	/	/	female	c.[573delC];[573delC]	p.[Ser191ArgfsTer14];[Ser191ArgfsTer14]	E1+E1	N+N	/	3	/	typical	+	/	-	/	+	/	+	+	+	/	+	-	/		16437574
93	/	/	male	c.[1561G>A];[1583C>T ]	p.[Gly521Arg];[Thr528Met]	E6+E6	M+M	/	14	/	atypical	+	/	-	/	-	/	+	+	/	/	+	-	/		16437574
94	/	/	female	c.[1323_1326del];[1323_1326del]	p.[Asp442AlafsTer7];[Asp442AlafsTer7]	E4+E4	N+N	/	3	/	typical	+	/	+	/	+	/	+	+	+	/	+	+	/		16437574
95	/	/	female	c.[1323_1326del];[1323_1326del]	p.[Asp442AlafsTer7];[Asp442AlafsTer7]	E4+E4	N+N	/	5	/	typical	+	/	+	/	+	/	+	+	+	/	+	+	/		16437574
96	/	/	male	c.[573delC ];[1274T>C ]	p.[Ser191ArgfsTer14];[Leu425Pro]	E1+E4	M+N	/	4	/	typical	+	/	+	/	+	/	+	+	+	/	+	+	/		16437574
97	/	/	male	c.[573delC ];[1583C>T ]	p.[Ser191ArgfsTer14];[Thr528Met]	E1+E6	M+N	/	7	/	typical	+	/	+	/	+	/	+	+	+	/	+	-	/		16437574
98	/	/	female	c.[821_822del];[1561G>A]	p.[Leu275ValfsTer16];[Gly521Arg]	E2+E6	M+N	/	2	/	typical	+	/	-	/	+	/	/	+	+	/	+	/	/		16437574
99	/	/	female	c.[894G>A];[1418_1424del ]	p.[Met298Ile][Asn474Ter]	E2+E5	M+N	/	4	/	typical	+	/	-	/	-	/	+	-	+	/	+	/	/		16437574
100	/	/	female	c.[791G>A];[1176_1177del]	p.[Arg264Gln];[Val394Ter]	E2+E3	M+N	/	12	/	atypical	+	/	+	/	+	/	+	+	/	/	+	+	/		16437574
101	/	/	female	c.[1418_1424del];[1583C>T]	p.[Asn474Ter];[Thr528Met]	E5+E6	M+N	/	13	/	atypical	+	/	-	/	-	/	+	+	+	/	+	-	/		16437574
102	/	/	male	c.[1442_1444del];[1583C>T]	p.[Arg481_Glu482delinsGln];[Thr528Met]	E5+E6	M+N	/	2	/	typical	+	/	-	/	-	/	+	+	/	/	+	-	/		16437574
103	/	/	female	c.[1418_1424del];[1583C>T]	p.[Arg481_Glu482delinsGln];[Thr528Met]	E5+E6	M+N	/	19	/	atypical	+	/	-	/	+	/	+	+	+	/	+	-	/		16437574
104	/	/	female	c.[573delC];[1561G>A ]	p.[Ser191ArgfsTer14];[Gly521Arg]	E1+E6	M+N	/	2	/	typical	+	/	+	/	+	/	+	+	+	/	+	+	/		16437574
105	/	/	female	c.[573delC];[1561G>A ]	p.[Ser191ArgfsTer14];[Gly521Arg]	E1+E6	M+N	/	2	/	typical	+	/	+	/	+	/	+	+	+	/	+	+	/		16437574
106	/	/	female	c.[1561G>A];[1632dupG ]	p.[Gly521Arg];[Gln545AlafsTer21]	E6+E6	M+N	/	6	/	typical	+	/	+	/	+	/	+	+	+	/	+	+	/		16437574
107	/	/	female	c.[569dupA];[569dupA]	p.[Tyr190Ter];[Tyr190Ter]	E1+E1	N+N	/	2	/	typical	+	/	-	/	+	/	+	+	/	/	+	+	/		16437574
108	/	/	female	c.[569dupA];[569dupA]	p.[Tyr190Ter];[Tyr190Ter]	E1+E1	N+N	/	2	/	typical	+	/	-	/	+	/	+	+	/	/	+	+	/		16437574
109	/	/	female	c.[994C>T];[994C>T]	p.[Gln332Ter];[Gln332Ter]	E3+E3	N+N	/	3	/	typical	+	/	+	/	+	/	+	+	/	/	+	-	/		16437574
110	/	/	male	c.[966G>T];[1441C>T]	p.[Glu322Asp];[Arg481Ter]	E2+E5	M+N	/	18	/	atypical	+	/	+	/	+	/	+	-	/	/	+	-	/		16437574
111	/	/	male	c.[775G>A];[1441C>T]	p.[Gly259Arg];[Arg481Ter]	E2+E5	M+N	/	30	/	atypical	+	/	+	/	+	/	+	+	+	/	+	+	/		16437574
112	/	/	female	c.[del exon1-3];[del exon 1-3]	p.[del exon1-3];[del exon 1-3]	/+/	N+N	/	1	/	typical	+	/	-	/	+	/	+	+	/	/	+	+	/		16437574
113	/	/	female	c.[821_822del];[del exon 1-4]	p.[Leu275ValfsTer16];[del exon 1-4]	E2+/	N+N	/	1	/	typical	+	/	+	/	+	/	+	+	/	/	+	-	/		16437574
114	/	/	male	c.[1663-1G >C];[del exon 5]	p.[IVS6-1G>C];[del exon 5]	I6+/	N+N	/	3	/	typical	+	/	-	/	-	/	+	-	/	/	+	-	/		16437574
115	+	Turkish	male	c.[994C>T];[994C>T]	p.[Gln332Ter];[Gln332Ter]	E3+E3	N+N	23	1	23	typical	+	/	+	/	+	/	+	/	+	/	+	/	-		28113101
116	+	Turkish	male	c.[994C>T];[994C>T]	p.[Gln332Ter];[Gln332Ter]	E3+E3	N+N	19	1	19	typical	+	/	+	/	+	/	+	/	+	/	+	/	-		28113101
117	+	Turkish	female	c.[994C>T];[994C>T]	p.[Gln332Ter];[Gln332Ter]	E3+E3	N+N	13	2	/	typical	+	/	+	/	+	/	+	/	+	/	+	+	-		28113101
118	+	Turkish	male	c.[655G>A];[655G>A]	p.[Gly219Ser];[Gly219Ser]	E2+E2	M+M	25	5	/	typical	+	/	+	/	-	/	+	/	-	/	+	/	+	hypophonia	28113101
119	+	Turkish	female	c.[655G>A];[655G>A]	p.[Gly219Ser];[Gly219Ser]	E2+E2	M+M	39	4	/	typical	+	/	+	/	-	/	+	/	-	/	+	/	+	hypophonia	28113101
120	+	Turkish	male	c.[655G>A];[655G>A]	p.[Gly219Ser];[Gly219Ser]	E2+E2	M+M	23	8	/	typical	+	/	+	/	-	/	+	/	-	/	+	/	+	hypophonia	28113101
121	+	Turkish	female	c.[655G>A];[655G>A]	p.[Gly219Ser];[Gly219Ser]	E2+E2	M+M	31	5	/	typical	+	/	-	/	-	/	+	/	-	/	+	/	+		28113101
122	+	Turkish	female	c.[676G>A];[676G>A]	p.[Val226Ile];[Val226Ile]	E2+E2	M+M	18	12	/	atypical	+	/	-	/	-	/	+	/	-	/	+	/	-		28113101
123	+	Turkish	female	c.[676G>A];[676G>A]	p.[Val226Ile];[Val226Ile]	E2+E2	M+M	/	16	/	atypical	+	/	+	/	+	/	-	/	+	/	+	/	+		28113101
124	+	Turkish	female	c.[676G>A];[676G>A]	p.[Val226Ile];[Val226Ile]	E2+E2	M+M	/	12	/	atypical	+	/	+	/	-	/	-	/	-	/	+	/	+	hypophonia	28113101
125	+	Turkish	female	c.[800A>C];[800A>C]	p.[His267Pro];[His267Pro]	E2+E2	M+M	22	15	/	atypical	+	/	-	/	-	/	-	/	-	/	+	/	-		28113101
126	+	Turkish	female	c.[833G>T];[833G>T]	p.[Arg278Leu];[Arg278Leu[	E2+E2	M+M	23	15	/	atypical	+	/	+	/	-	/	+	/	-	/	+	/	-		28113101
127	+	Turkish	female	c.[1481T>G];[1481T>G]	p.[Leu494Trp];[Leu494Trp]	E5+E5	M+M	7	1	/	typical	+	/	-	/	+	/	+	/	+	/	+	/	-		28113101
128	+	Turkish	male	c.[1660G>A];[1660G>A]	p.[Glu554Lys];[Glu554Lys]	E6+E6	M+M	12	8	/	typical	+	/	-	/	-	/	+	/	+	/	+	+	-		28113101
129	+	Turkish	male	c.[1660G>A];[1660G>A]	p.[Glu554Lys];[Glu554Lys]	E6+E6	M+M	11	8	/	typical	+	/	-	/	-	/	+	/	+	/	+	+	-		28113101
130	+	Turkish	female	c.[1660G>A];[1660G>A]	p.[Glu554Lys];[Glu554Lys]	E6+E6	M+M	/	7	/	typical	+	/	-	/	-	/	+	/	+	/	+	+	-		28113101
131	-	Turkish	male	c.[1466T>C];[1583C>T]	p.[Leu489Pro];[Thr528Met]	E5+E6	M+M	37	16	/	atypical	+	/	-	/	+	/	+	/	-	/	-	/	+		28113101
132	+	Turkish	male	c.[1325_1328del];[1325_1328del]	p.[Asp442AlafsTer7];.[Asp442AlafsTer7]	E4+E4	N+N	11	1	/	typical	+	/	-	/	+	/	+	/	-	/	+	/	-		28113101
133	+	Turkish	male	c.[628+2T>G];[628+2T>G]	p.[IVS1+2T>G];[IVS1+2T>G]	I1+I1	N+N	12	1	/	typical	+	/	+	/	+	/	+	/	+	/	+	/	-		28113101
134	+	Turkish	female	c.[628+2T>G];[628+2T>G]	p.[IVS1+2T>G];[IVS1+2T>G]	I1+I1	N+N	12	1	12	typical	+	/	+	/	+	/	+	/	+	/	+	/	-		28113101
135	-	Turkish	male	c.[628+2T>G];[628+2T>G]	p.[IVS1+2T>G];[IVS1+2T>G]	I1+I1	N+N	9	1	/	typical	+	/	-	/	+	/	+	/	+	/	+	/	-		28113101
136	+	Turkish	male	c.[1537-2A>G];[1537-2A>G]	p.[IVS5-2A>G];[IVS5-2A>G]	I5+I5	N+N	6	1	/	typical	+	/	+	/	+	/	+	/	+	/	+	/	-		28113101
137	-	Mexican	female	c.[656G>T];[656G>T]	p.[Gly219Val];[Gly219Val]	E2+E2	M+M	9	5	9	typical	+	/	-	/	/	/	+	+	+	/	+	+	+		24712887
138	-	Mexican	male	c.[656G>T];[656G>T]	p.[Gly219Val];[Gly219Val]	E2+E2	M+M	6	4	6	typical	+	/	-	/	/	/	+	+	+	/	+	-	+		24712887
139	-	Mexican	female	c.[656G>T];[656G>T]	p.[Gly219Val];[Gly219Val]	E2+E2	M+M	7	7	/	typical	+	/	-	/	/	/	+	+	+	/	+	-	+		24712887
140	-	Mexican	male	c.[1211A>T];[1211A>T]	p.[Asn404Ile];[Asn404Ile]	E3+E3	M+M	30	26	/	atypical	+	/	+	/	/	/	+	+	+	/	+	-	+		24712887
141	-	Mexican	female	c.[1211A>T];[1211A>T]	p.[Asn404Ile];[Asn404Ile]	E3+E3	M+M	45	3	/	typical	+	/	+	/	/	/	-	+	+	/	+	-	+		24712887
142	-	Mexican	male	c.[1211A>T];[1211A>T]	p.[Asn404Ile];[Asn404Ile]	E3+E3	M+M	55	25	/	atypical	+	/	+	/	/	/	+	+	+	/	+	-	+		24712887
143	-	Mexican	male	c.[1211A>T];[1211A>T]	p.[Asn404Ile];[Asn404Ile]	E3+E3	M+M	49	8	/	typical	+	/	+	/	/	/	+	+	+	/	+	-	+		24712887
144	+	Mexican	male	c.[1211A>T];[1211A>T]	p.[Asn404Ile];[Asn404Ile]	E3+E3	M+M	42	18	/	atypical	+	/	+	/	/	/	-	+	+	/	+	-	+		24712887
145	+	Mexican	female	c.[1211A>T];[1211A>T]	p.[Asn404Ile];[Asn404Ile]	E3+E3	M+M	37	18	/	atypical	+	/	+	/	/	/	-	+	+	/	+	-	+		24712887
146	-	Mexican	male	c.[1211A>T];[1405G>C]	p.[Asn404Ile];[Ala469Pro]	E3+E4	M+M	21	10	/	typical	+	/	-	/	/	/	+	-	+	/	-	-	-		24712887
147	-	Mexican	female	c.[1211A>T];[1405G>C]	p.[Asn404Ile];[Ala469Pro]	E3+E4	M+M	16	16	/	atypical	+	/	-	/	/	/	+	-	+	/	-	-	-		24712887
148	-	/	male	c.[1003A>G];[1003A>G]	p.[Lys335Glu];[Lys335Glu]	E3+E3	M+M	25	21	/	atypical	+	-	-	-	-	-	+	-	-	-	-	-	-		18074375
149	-	Pakistani	male	c.[680A>G];[680A>G]	p.[Tyr227Cys];[Tyr227Cys]	E2+E2	M+M	/	13	/	atypical	+	-	-	-	+	-	+	+	+	-	+	-	+		17903678
150	-	Pakistani	male	c.[680A>G];[680A>G]	p.[Tyr227Cys];[Tyr227Cys]	E2+E2	M+M	/	11	/	atypical	+	-	-	-	+	-	+	+	+	-	+	-	+		17903678
151	-	/	male	c.[683T>C];[683T>C]	p.[Phe228Ser];[Phe228Ser]	E2+E2	M+M	4	4	/	typical	+	+	/	-	/	/	+	+	/	/	+	+	/	clubfoot	21877312
152	+	Cypriot	male	c.[695A>G];[695A>G]	p.[Asp232Gly];[Asp232Gly]	E2+E2	M+M	27	22	/	atypical	+	-	-	-	+	-	+	+	+	+	+	-	+		24655737
153	+	Japanese	female	c.[764A>G];[764A>G]	p.[Asn255Ser];[Asn255Ser]	E2+E2	M+M	18	18	/	atypical	+	+	+	-	-	-	+	-	-	-	+	-	-		15465096
154	+	Japanese	male	c.[1037T>G];[1037T>G]	p.[Ile346Ser];.[Ile346Ser]	E3+E3	M+M	40	28	/	atypical	+	+	/	-	/	-	+	+	+	+	+	/	-		20006850
155	+	Japanese	female	c.[1037T>G];[1037T>G]	p..[Ile346Ser];.[Ile346Ser]	E3+E3	M+M	53	35	/	atypical	+	-	/	-	/	+	+	+	-	-	+	/	-	primary amenorrhea, colon cancer	20006850
156	-	Thai	female	c.[982-1G>C];[982-1G>C]	p.[IVS2-1G>C];[IVS2-1G>C]	I2+I2	N+N	7	1	/	typical	+	/	/	-	+	/	+	+	+	/	+	/	/		31088771
157	-	Thai	male	c.[982-1G>C];[982-1G>C]	p.[IVS2-1G>C];[IVS2-1G>C]	I2+I2	N+N	9	1	/	typical	+	/	/	-	+	/	+	+	+	/	+	+	/		31088771
158	-	Thai	male	c.[982-1G>C];[982-1G>C]	p.[IVS2-1G>C];[IVS2-1G>C]	I2+I2	N+N	3	2	4	typical	-	/	/	-	+	/	+	+	+	/	+	-	/		31088771
159	-	Thai	male	c.[982-1G>C];[1583C>G]	p.[IVS2-1G>C];[Thr528Arg]	I2+E6	M+N	8	1	/	typical	+	/	/	-	-	/	+	-	+	/	+	-	/		31088771
160	+	Thai	male	c.[809T>C];[809T>C]	p.[Leu270Pro];.[Leu270Pro]	E2+E2	M+M	2	1	4	typical	-	/	/	+	+	/	+	-	-	/	+	/	/		31088771
161	-	Indian	male	c.[1010A>C];[1010A>C]	p.[Asp337Ala];[Asp337Ala]	E3+E3	M+M	37	12	/	atypical	+	-	-	-	/	/	+	-	+	/	+	+	/		20629144
162	-	Indian	female	c.[1010A>C];[1010A>C]	p.[Asp337Ala];[Asp337Ala]	E3+E3	M+M	36	13	/	atypical	+	-	-	-	/	/	+	-	+	/	+	+	/		20629144
163	-	Indian	female	c.[749delA];[1148A>G]	p.[Lys250SerfsTer3];[Tyr383Cys]	E2+E3	M+N	38	18	/	atypical	+	-	-	-	/	/	+	-	+	/	+	+	/		20629144
164	-	British	male	c.[1709C>T];[1709C>T]	p.[Pro570Leu];[Pro570Leu]	E7+E7	M+M	47	37	/	atypical	+	+	-	-	/	/	+	-	-	/	+	/	/		20629144
165	+	Indian	female	c.[1069C>T];[1069C>T]	p.[Arg357Trp];[Arg357Trp]	E3+E3	M+M	25	2	/	typical	+	/	/	+	+	/	+	-	+	+	+	-	-		28680084
166	+	Indian	male	c.[1069C>T];[1069C>T]	p.[Arg357Trp];[Arg357Trp]	E3+E3	M+M	13	2	/	typical	+	/	/	+	+	/	+	+	+	+	+	-	-	seizure	28680084
167	/	/	female	c.[1208A>T];[1208A>T]	p.[Asp403Val)];[Asp403Val)]	E3+E3	M+M	38	12	/	atypical	+	+	/	-	-	/	+	-	+	/	/	-	-		30838286
168	/	/	male	c.[833G>T];[833G>T]	p.[Arg278Leu];[Arg278Leu[	E2+E2	M+M	30	24	/	atypical	+	+	/	-	-	/	+	-	+	/	/	/	-		30838286
169	/	/	male	c.[1583C>T];[1583C>T]	p.[Thr528Met];[Thr528Met]	E6+E6	M+M	25	22	/	atypical	+	+	/	-	/	/	+	-	/	/	/	/	/		30838286
170	-	/	female	c.[1211A>T];[1211A>T]	p.[Asn404Ile];[Asn404Ile]	E3+E3	M+M	50	48	/	atypical	+	-	+	-	/	/	+	+	+	+	-	-	-		23634310
171	/	/	male	c.[1211A>T];[1211A>T]	p.[Asn404Ile];[Asn404Ile]	E3+E3	M+M	/	30	/	atypical	+	+	+	/	/	/	+	/	+	/	+	/	/	seizure	20551478
172	/	/	female	c.[1211A>T];[1211A>T]	p.[Asn404Ile];[Asn404Ile]	E3+E3	M+M	/	16	/	atypical	+	+	+	/	/	/	+	/	+	/	+	/	/		20551478
173	/	/	male	c.[1211A>T];[1211A>T]	p.[Asn404Ile];[Asn404Ile]	E3+E3	M+M	/	26	/	atypical	+	+	+	/	/	/	+	/	+	/	+	/	/		20551478
174	-	/	male	c.[1217A>T];[1217A>T]	p.[Lys406Ile];[Lys406Ile]	E3+E3	M+M	/	14	/	atypical	+	-	/	-	+	/	+	+	+	/	+	+	+		28681788
175	/	/	male	c.[1561G>A];[1561G>A]	p.[Gly521Arg];[Gly521Arg]	E6+E6	M+M	20	6	20	typical	+	+	+	+	/	/	+	+	+	+	+	+	-	cerebral palsy	21459825
176	/	/	female	c.[del exon 1];[1561G>A]	p.[del exon 1];[Gly521Arg]	/+E6	M+N	12	6	12	typical	+	/	/	+	/	+	+	+	+	+	/	+	/		21459825
177	/	Korea	/	c.[1319G>C];[1502T>A]	p.[Arg440Pro];[lle501Asn]	E4+E5	M+M	5.6	2.3	/	typical	+	+	/	/	+	/	+	/	/	/	+	-	/		22103354
178	/	Korea	/	c.[1319G>C];[1502T>A]	p.[Arg440Pro];[lle501Asn]	E4+E5	M+M	7	3.8	/	typical	+	+	/	/	+	/	+	/	/	/	+	/	/		22103354
179	/	Korea	/	c.[391_418del];[1319G>C]	p.[Ala131ProfsTer65];[Arg440Pro]	E1+E4	M+N	11.3	6.9	/	typical	+	+	/	/	+	/	+	/	/	/	+	/	/		22103354
180	/	Korea	/	c.[1301C>T];[1319G>C]	p.[Ala434Val];[Arg440Pro]	E4+E4	M+M	12.5	8.4	/	typical	+	+	/	/	+	/	+	/	/	/	+	-	/		22103354
181	/	Korea	/	c.[1319G>C];[1502T>A]	p.[Arg440Pro];[lle501Asn]	E4+E5	M+M	12.7	8.5	/	typical	+	+	/	/	+	/	+	/	/	/	+	-	/		22103354
182	/	Korea	/	c.[852T>G];[1319G>C]	p.[Phe284Leu];[Arg440Pro]	E2+E4	M+M	11.8	9.4	/	typical	+	+	/	/	+	/	+	/	/	/	+	+	/		22103354
183	/	Korea	/	c.[391_418del];[1319G>C]	p.[Ala131ProfsTer65];[Arg440Pro]	E1+E4	M+N	15.8	9.8	/	typical	+	+	/	/	+	/	+	/	/	/	+	/	/		22103354
184	/	Korea	/	c.[1351C>T];[1607A>G]	p.[Arg451Ter];[Tyr536Cys]	E4+E6	M+M	16.7	12.9	/	atypical	+	+	/	/	+	/	+	/	/	/	+	/	/		22103354
185	/	Korea	/	c.[1003A>G];[1273_1275del]	p.[Lys335Glu];[Leu425del]	E3+E4	M+N	18	14.9	/	atypical	+	+	/	/	+	/	+	/	/	/	+	/	/		22103354
186	/	Korea	/	c.[1133A>G];[1273_1275del]	p.[Asp378Gly];[Leu425del]	E3+E4	M+N	39.5	18.9	/	atypical	+	+	/	/	+	/	+	/	/	/	+	/	/		22103354
187	/	Korea	/	c.[1153delCinsTT];[1319G>C]	p.[Leu385PhefsTer11];[Arg440Pro]	E3+E4	M+N	56.4	25	/	atypical	+	+	/	/	+	/	+	/	/	/	+	/	/		22103354
188	/	Algerian	male	c.[846_847del];[846_847del]	p.[His283LeufsTer8];[His283LeufsTer8]	E2+E2	N+N	12	3	12	typical	/	/	/	/	+	/	+	+	+	+	+	+	+		21442655
189	/	Algerian	female	c.[846_847del];[846_847del]	p.[His283LeufsTer8];[His283LeufsTer8]	E2+E2	N+N	13	3	13	typical	/	/	/	/	+	/	+	+	+	+	+	+	+		21442655
190	/	Algerian	female	c.[1171_1174dup];[1171_1174dup]	p.[Ser392TrpfsTer5];[Ser392TrpfsTer5]	E3+E3	N+N	22	5	/	typical	+	/	/	/	+	/	+	+	+	+	+	+	+		21442655
191	/	Algerian	female	c.[1171_1174dup];[1171_1174dup]	p.[Ser392TrpfsTer5];[Ser392TrpfsTer5]	E3+E3	N+N	14	8	14	typical	/	/	/	/	+	/	+	+	+	+	+	+	-		21442655
192	/	Algerian	male	c.[1171_1174dup];[1171_1174dup]	p.[Ser392TrpfsTer5];[Ser392TrpfsTer5]	E3+E3	N+N	15	3	/	typical	+	/	/	/	+	/	+	-	+	+	+	+	+		21442655
193	/	Algerian	female	c.[1171_1174dup];[1171_1174dup]	p.[Ser392TrpfsTer5];[Ser392TrpfsTer5]	E3+E3	N+N	4	3	/	typical	+	/	/	/	-	/	+	+	-	+	-	+	+		21442655
194	/	Algerian	male	c.[457A>T];[1171_1174dup]	p.[Gly153Trp];[Ser392TrpfsTer5]	E1+E3	M+N	12	6	/	typical	+	/	/	/	+	/	+	-	+	+	+	+	+		21442655
195	/	Algerian	female	c.[457A>T];[457A>T]	p.[Gly153Trp];[Gly153Trp]	E1+E1	M+M	26	7	/	typical	+	/	/	/	+	/	+	+	+	+	+	+	+		21442655
196	/	Algerian	female	c.[457A>T];[457A>T]	p.[Gly153Trp];[Gly153Trp]	E1+E1	M+M	17	7	17	typical	/	/	/	/	+	/	+	-	+	+	+	+	+		21442655
197	/	Algerian	male	c.[457A>T];[457A>T]	p.[Gly153Trp];[Gly153Trp]	E1+E1	M+M	15	6	/	typical	/	/	/	/	+	/	+	-	+	-	+	+	+		21442655
198	-	Mexican	female	c.[1441C>T];[1441C>T]	p.[Arg481Ter];[Arg481Ter]	E5+E5	N+N	12	3	/	typical	+	-	/	+	/	/	+	/	+	/	/	+	/		12058097
199	/	/	female	c.[1310T>C];[1537-1G>T]	p.[Met437Thr];[IVS5-1G>T]	E4+I5	M+N	32	16	/	atypical	+	/	/	/	/	/	+	/	+	+	+	+	/		16962235
200	/	/	female	c.[1514C>A];[1561G>A]	p.[Ala505Glu];[Gly521Arg]	E5+E6	M+M	14	1.5	22	typical	+	/	/	/	/	/	+	/	+	/	+	/	/		16962235
201	/	/	/	c.[1412+1G>C];[1412+1G>C]	p.[IVS4+1G>C];[IVS4+1G>C]	I4+I4	N+N	19	childhood	/	typical	/	/	/	+	/	/	+	/	/	/	/	/	/	severe scoliosis, hypothyroidism	34114234
202	/	/	female	c.[397A>G];[1096C>A]	p.[Met133Val];[Pro366Thr]	E1+E3	M+M	20	/	/	/	/	/	/	/	/	/	+	+	+	+	/	+	/		34015165
203	-	Mexican	female	c.[949G>A];[1688T>C]	p.[Gly317Arg];[Leu563Pro]	E2+E7	M+M	16	13	16	atypical	+	+	/	+	/	/	+	+	+	/	+	/	+		33853092
204	/	/	male	c.[1283G>A];[1709C>T]	p.[Cys428Tyr];[Pro570Leu]	E4+E7	M+M	48	20	/	atypical	+	+	/	/	/	/	/	/	+	/	+	/	/	bilateral tinnitus	33072517
205	-	/	male	c.[502-512del];[1561G>A]	p.[Ser169GlyfsTer9];[Gly521Arg]	E1+E6	M+N	5	5	/	typical	+	+	/	+	/	/	+	-	+	/	/	+	/		32654475
206	+	Moroccan	female	c.[1176_1177del];[1176_1177del]	p.[Val394Ter];[Val394Ter]	E3+E3	N+N	10	1.5	/	typical	+	-	+		+	+	+	+	+	/	+	/	+		31884352
207	/	/	/	c.[1561G>A];[1561G>A]	p.[Gly521Arg];[Gly521Arg]	E6+E6	M+M	/	/	/	/	/	/	/	/	/	/	+	/	/	/	/	/	/		31628766
208	/	/	/	c.[445_447del];[1151C>A]	p.[Glu149del];[Pro384His]	E1+E3	M+N	/	/	/	/	/	/	/	/	/	/	+	/	/	/	/	/	/		31737037
209	/	/	female	c.[1561G>A];[1561G>A]	p.[Gly521Arg];[Gly521Arg]	E6+E6	M+M	/	5	/	typical	/	/	/	+	/	/	+	/	+	/	+	/	/		31130284
210	/	/	female	c.[828_829del];[828_829del]	p.[Cys276TrpfsTer15];[Cys276TrpfsTer15]	E2+E2	N+N	/	7	/	typical	/	/	/	/	/	/	+	/	/	/	/	/	/		31130284
211	/	Persian	female	c.[714_716del];[714_716del]	p.[Glu241del];[Glu241del]	E2+E2	N+N	32	16	/	atypical	+	/	/	-	-	-	+	-	-	/	+	-	-		30996846
212	/	Persian	male	c.[714_716del];[714_716del]	p.[Glu241del];[Glu241del]	E2+E2	N+N	30	18	/	atypical	+	/	+	-	-	-	+	-	-	/	+	-	-		30996846
213	/	/	male	c.[1235+1G>T];[1561G>A]	p.[IVS3+1G>T;[Gly521Arg]	I3+E6	M+N	/	/	/	/	-	/	/	/	/	/	/	/	/	/	/	/	/		28708303
214	+	Iranian	male	c.[1426_1429del];[1426_1429del]	p.[Met476AlafsTer18];[Met476AlafsTer18]	E5+E5	N+N	8	4	9	typical	+	/	/	-	/	+	+	-	+	/	+	/	/	seizure	28821231
215	+	Afghan	male	c.[3G>T];[3G>T]	p.[Met1Ile];[Met1Ile]	E1+E1	N+N	2	1.5	/	typical	-	/	/	/	/	/	+	+	+	/	/	/	/	seizure	28821231
216	-	Greek	male	c.[1424T>C];[1583C>T ]	p.[Met475Thr];[Thr528Met]	E5+E6	M+M	25	22	/	atypical	+	/	/	/	/	-	+	-	+	/	+	-	-		28781879
217	-	Indian	male	c.[1217A>T];[1217A>T]	p.[Lys406Ile];[Lys406Ile]	E3+E3	M+M	14	13	/	atypical	+	/	/	/	+	/	+	+	+	/	+	+	+		28681788
218	+	Dutch	female	c.[1442_1444del];[1442_1444del]	p.[Arg481_Glu482delinsGln];[Arg481_Glu482delinsGln]	E5+E5	N+N	33	12	/	atypical	+	/	/	/	/	-	+	+	+	/	+	-	+		16240131
219	-	Dutch	male	c.[1442_1444del];[1442_1444del]	p.[Arg481_Glu482delinsGln];[Arg481_Glu482delinsGln]	E5+E5	N+N	18	5	18	typical	+	/	/	/	/	-	+	+	+	/	+	+	-		16240131
220	-	Dutch	female	c.[1442_1444del];[1442_1444del]	p.[Arg481_Glu482delinsGln];[Arg481_Glu482delinsGln]	E5+E5	N+N	27	10	/	typical	+	/	/	/	/	+	+	-	+	/	+	+	+		16240131
221	-	Dutch	female	c.[533C>A];[1442_1444del]	p.[Ser178Ter];[Arg481_Glu482delinsGln]	E1+E5	N+N	12	6	12	typical	+	/	/	/	/	-	+	+	+	/	+	+	-		16240131
222	/	/	male	c.[1022G>C];[1082A>G]	p.[Cys341Ser];[Tyr361Cys]	E3+E3	M+M	39	36	/	atypical	+	+	/	/	/	/	+	+	+	-	+	-	-		12811783
223	-	/	male	c.[401A>G];[401A>G]	p.[Glu134Gly];[Glu134Gly]	E1+E1	M+M	40	6	/	typical	+	/	+	/	+	/	+	-	+	/	+	+	+		16023068
224	/	Korea	male	c.[1133A>G];[1319G>C]	p.[Asp378Gly];[Arg440Pro]	E3+E4	M+M	45	35	/	atypical	+	+	/	-	/	/	+	-	+	-	+	-	/		24868354
225	+	Iranian	male	c.[1017_1020delAGATinsGCTTTGCAAAC];1017_1020delAGATinsGCTTTGCAAACl]	p.[Asp340LeufsTer13];[Asp340LeufsTer13]	E3+E3	N+N	6	2	/	typical	+	/	/	-	+	/	+	+	+	/	+	+	/		23116688
226	-	Mexican	male	c.[1561G>A];[1663G>A]	p.[Gly521Arg];[Gly555Ser]	E6+E7	M+M	26	4	/	typical	+	/	/	/	/	+	+	-	+	+	+	+	+		24075960
227	/	American	female	c.[847C>G];[1561G>A]	p.[His283Asp];[Gly521Arg]	E2+E6	M+M	10	2	10	typical	+	/	/	/	/	/	+	/	+	+	+	+	+	seizure	22416811
228	/	American	female	c.[1267_1269del];[1561G>A]	p.[Cys423del];[Gly521Arg]	E4+E6	M+N	10	0.5	10	typical	+	+	/	+	/	+	+	/	+	+	+	+	/	mild cerebral palsy, seizure	22416811
229	/	American	male	c.[1561G>A];[1561G>A]	p.[Gly521Arg];[Gly521Arg]	E6+E6	M+M	20	10	20	typical	+	+	/	/	/	/	+	/	/	/	/	+	/		22416811
230	+	Iranian	male	c.[1442G>C];[1442G>C]	p.[Arg481Pro];[Arg481Pro]	E5+E5	M+M	15	6	/	typical	+	/	-	/	/	/	+	+	+	/	/	-	+	seizure	23166001
231	+	Iranian	male	c.[1594C>T];[1594C>T]	p.[Arg532Trp];[Arg532Trp]	E6+E6	M+M	16	3	/	typical	+	/	+	/	/	/	+	+	+	/	/	+	+		23166001
232	+	Iranian	male	c.[1168A>T];[1168A>T]	p.[Ile390Phe];[Ile390Phe]	E3+E3	M+M	8	3	/	typical	+	/	+	/	/	/	+	+	+	/	/	+	-		23166001
233	+	Iranian	male	c.[833G>T];[833G>T]	p.[Arg278Leu];[Arg278Leu[	E2+E2	M+M	16	7	/	typical	+	/	+	/	/	/	+	-	+	/	/	-	+		23166001
234	+	Iranian	male	c.[1069C>T];[1069C>T]	p.[Arg357Trp];[Arg357Trp]	E3+E3	M+M	16	7	/	typical	+	/	+	/	/	/	+	-	+	/	/	-	-		23166001
235	+	Iranian	male	c.[1208A>T;[1208A>T]	p.[Asp403Val];[Asp403Val]	E3+E3	M+M	27	12	/	atypical	+	/	-	/	/	/	+	-	+	/	/	-	-		23166001
236	+	Iranian	male	c.[700A>C];[700A>C]	p.[Thr234Pro];[Thr234Pro]	E2+E2	M+M	27	17	/	atypical	+	/	+	/	/	/	-	+	-	/	/	-	+	seizure	23166001
237	-	/	female	c.[1561G>A];[1583C>T]	p.[Gly521Arg];[Thr528Met]	E6+E6	M+M	18	14	/	atypical	+	/	/	/	/	+	+	-	+	/	+	/	+		23968566
238	-	/	male	c.[1561G>A];[1585A>G]	p.[Gly521Arg];[Ile529Val]	E6+E6	M+M	53	25	/	atypical	+	+	/	/	/	+	+	+	+	/	-	-	/		16450344
239	-	Thai	male	c.[982-1G>C];[982-1G>C]	p.[IVS2-1G>C];[IVS2-1G>C]	I2+I2	N+N	2	1	2	typical	+	/	/	/	+	/	+	+	+	/	/	/	+		27815806
240	+	Iranian	female	c.[936T>A];[936T>A]	p.[Cys312Ter];[Cys312Ter]	E2+E2	N+N	11	2	/	typical	+	/	/	/	/	/	+	+	+	+	+	/	/		28357202
241	+	Iranian	female	c.[936T>A];[936T>A]	p.[Cys312Ter];[Cys312Ter]	E2+E2	N+N	/	2	/	typical	+	/	/	+	/	/	+	/	/	/	+	/	/		28357202
242	-	Turkish	male	c.[1466T>C];[1583C>T]	p.[Leu489Pro];[Thr528Met]	E5+E6	M+M	29	16	/	atypical	+	/	/	/	/	/	+	/	+	+	+	/	/		27185474
243	+	/	male	c.[628+2T>G];[628+2T>G]	p.[IVS1+2T>G];[IVS1+2T>G]	I1+I1	N+N	10	3	/	typical	+	/	-	/	/	/	+	+	+	+	+	+	+		26223911
244	-	Korea	male	c.[1133A>G];[1500_1501del]	p.[Asp378Gly];[Ile501TrpfsTer10]	E3+E5	M+N	29	23	/	atypical	+	-	-	/	-	-	+	-	-	+	-	-	-		22547525
245	/	/	female	c.[569dupA];[569dupA]	p.[Tyr190Ter];[Tyr190Ter]	E1+E1	N+N	28	/	/	typical	+	/	/	/	/	/	/	/	/	/	/	/	/		22221393
246	/	/	female	c.[569dupA];[569dupA]	p.[Tyr190Ter];[Tyr190Ter]	E1+E1	N+N	31	/	/	typical	+	/	/	/	/	/	/	/	/	/	/	/	/		22221393
247	/	/	female	c.[628+5G>C];[635C>A]	p.[IVS1+5G>C];[Pro212Gln]	I1+E2	M+N	27	/	/	atypical	+	/	/	/	/	/	/	/	/	/	/	/	/		22221393
248	/	/	male	c.[982-1G>A];[1499A>T]	p.[IVS2-1G>A];[Asn500Ile]	I2+E5	M+N	5	/	/	typical	+	/	/	/	/	/	/	/	/	/	/	/	/		22221393
249	/	/	female	c.[683T>C];[1648T>C]	p.[Phe228Ser];[Phe550Leu]	E2+E6	M+M	21	/	/	typical	+	/	/	/	/	/	/	/	/	/	/	/	/		22221393
250	/	/	female	c.[856C>T];[856C>T]	p.[Arg286Cys];[Arg286Cys]	E2+E2	M+M	23	/	/	atypical	+	/	/	/	/	/	/	/	/	/	/	/	/		22221393
251	/	/	female	c.[775G>A];[1561G>A]	P.[Gly259Arg];[Gly521Arg]	E2+E6	M+M	38	/	/	atypical	+	/	/	/	/	/	/	/	/	/	/	/	/		22221393
252	/	/	male	c.[1259del];[1259del]	p.[Gly420ValfsTer30];[Gly420ValfsTer30]	E4+E4	N+N	7	/	/	typical	+	/	/	/	/	/	/	/	/	/	/	/	/		22221393
253	/	/	male	c.[1259del];[1259del]	p.[Gly420ValfsTer30];[Gly420ValfsTer30]	E4+E4	N+N	10	/	/	typical	+	/	/	/	/	/	/	/	/	/	/	/	/		22221393
254	/	/	female	c.[1069C>T];[1069C>T]	p.[Arg357Trp];[Arg357Trp]	E3+E3	M+M	26	/	/	typical	+	/	/	/	/	/	/	/	/	/	/	/	/		22221393
255	/	/	female	c.[790C>T];[790C>T]	p.[Arg264Trp];[Arg264Trp]	E2+E2	M+M	12	/	/	typical	+	/	/	/	/	/	/	/	/	/	/	/	/		22221393
256	/	/	male	c.[790C>T];[790C>T]	p.[Arg264Trp];[Arg264Trp]	E2+E2	M+M	35	/	/	typical	+	/	/	/	/	/	/	/	/	/	/	/	/		22221393
257	/	/	female	c.[790C>T];[856C>T]	p.[Arg264Trp];[Arg286Cys]	E2+E2	M+M	26	/	/	atypical	+	/	/	/	/	/	/	/	/	/	/	/	/		22221393
258	/	/	female	c.[821-822del];[del exon 1-4]	p.[Leu275ValfsTer16];[del exon 1-4]	E2+?	N+N	12	/	/	typical	+	/	/	/	/	/	/	/	/	/	/	/	/		22221393
259	-	Iranian	female	c.[739del];[739del]	p.[Ser247AlafsTer6];[Ser247AlafsTer6]	E2+E2	N+N	10	/	/	typical	/	/	/	/	/	/	/	/	/	/	/	+	/		20974629
260	/	/	female	c.[828_829del];[893T>A]	p.[Cys276TrpfsTer15];[Met298Lys]	E2+E2	M+N	46	13	/	atypical	+	/	/	/	/	/	+	/	+	+	+	/	/		20925075
261	-	Argentinean	female	c.[638G>A];[655G>A]	p.[Trp213Ter];[Gly219Ser]	E2+E2	M+N	27	3	/	typical	+	/	/	/	+	/	+	+	+	+	+	+	+	seizure	20721927
262	-	Korea	male	c.[1153delCinsTT];1153delCinsTT]	p.[Leu385PhefsTer11];[Arg440Pro]	E3+E3	N+N	55	30	/	atypical	+	+	/	/	/	/	+	-	/	/	-	-	-		20014113
263	/	/	male	c.[1274T>A];[1274T>A]	p.[Leu425His];[Leu425His]	E4+E4	M+M	10	1	/	typical	+	/	/	/	+	/	+	+	+	+	/	-	-		18006953
264	-	Asian	female	c.[434C>A];[434C>A]	p.[Ser145Ter];[Ser145Ter]	E1+E1	N+N	5.5	1.5	/	typical	+	/	/	+	+	/	+	+	/	/	+	+	/		16758184
265	-	Asian	male	c.[434C>A];[434C>A]	p.[Ser145Ter];[Ser145Ter]	E1+E1	N+N	4.75	2.5	/	typical	+	/	/	+	+	/	+	/	/	/	+	/	/		16758184
266	-	/	male	c.[515_527del];[1583C>T]	p.[Val172GlyfsTer29];[Thr528Met]	E1+E6	M+N	23	childhood,	/	typical	+	/	/	/	+	/	+	+	+	+	+	/	/		15565311 20848620
267	-	/	female	c.[515_527del];[1583C>T]	p.[Val172GlyfsTer29];[Thr528Met]	E1+E6	M+N	21	childhood	/	typical	+	+	/	/	+	/	+	+	+	+	+	/	/		15565311 20848620
268	-	/	female	c.[1413-14_1413-9dup];[1413-14_1413-9dup]	p.[IVS4-14_4_9dup];[IVS4-14_4_9dup]	I4+I4	N+N	13	10	/	typical	+	/	/	-	/	/	+	+	/	/	+	+	+		26828840
269	-	/	male	c.[1133A>G];[1273_1275del]	p.[Asp378Gly];[Leu425del]	E3+E4	M+N	43	20	/	atypical	+	/	/	/	/	/	+	/	/	/	+	-	/		17999425
270	-	England	female	c.[1310T>C];[1413-1G>T]	p.[Met437Thr];[IVS4-1G>T]	E3+I4	M+N	29	16	/	atypical	+	/	/	-	/	/	+	+	+	+	+	+			7898702 14638969
M/M											T:A 87:72	149/156 95.51%	31/60 51.67%	40/81 49.38%	14/46 30.43%	59/95 62.11%	12/23 52.17%	142/153 92.81%	60/104 57.69%	104/122 85.25%	29/64 45.31%	123/135 91.11%	45/106 42.45%	43/95 45.26%
M/N or N/N											T:A 80:27	97/102 95.10%	14/25 56.00%	28/46 60.87%	11/26 42.31%	54/71 76.06%	10/18 55.56%	96/98 97.96%	50/73 68.49%	70/76 92.11%	24/34 70.59%	83/91 91.21%	42/69 60.87%	16/37 43.24%
total	45/115 39.13%		M:F 134:121								T:A 164:99	246/258 95.35%	45/85 52.94%	68/127 53.54%	25/72 34.72%	113/166 68.07%	22/41 53.66%	238/251 94.82%	110/177 62.14%	174/198 87.88%	53/98 54.08%	205/225 91.11%	86/174 49.43%	59/132 44.70%
*M, missense allele; N, null allele, null alleles were defined as those containing frameshift, splice-site and/or nonsense variants.

## Sheet: Sheet2
	M/M	N/N or M/N	Total	This study
Eye-of-the-tiger	149/156 (95.51%)	97/102 (95.10%)	246/258 (95.35%)	+
Tremor	31/60 (51.67%)	14/25 (56.00%)	45/85 (52.94%)	+
Parkinsonism	40/81 (49.38%)	28/46 (60.87%)	68/127 (53.54%)	/
developmental delay	14/46 (30.43%)	11/26 (42.31%)	25/72 (34.72%)	+
Pyramidal signs	59/95 (62.11%)	54/71 (76.06%)	113/166 (68.07%)	+
Choreoathetosis	12/23 (52.17%)	10/18 (55.56%)	22/41 (53.66%)	+
Dystonia	142/153 (92.81%)	96/98 (97.96%)	238/251 (94.82%)	+
Cognitive impairment	60/104 (57.69%)	50/73 (68.49%)	110/177 (62.14%)	+
Dysarthria	104/122 (85.25%)	70/76 (92.11%)	174/198 (87.88%)	+
Dysphagia	29/64 (45.31%)	24/34 (70.59%)	53/98 (54.08%)	-
Gait disturbance	123/135 (91.11%)	83/91 (91.21%)	205/225 (91.11%)	+
Abnormality of the ocular region	45/106 (42.45%)	42/69 (60.87%)	86/174 (49.43%)	-
Behavioral abnormality	43/95 (45.26%)	16/37 (43.24%)	59/132 (44.70%)	-
