# Supplementary material for: Typical pantothenate kinase-associated neurodegeneration caused by compound heterozygous mutations in PANK2 gene in a Chinese patient: a case report and literature review
Source: Front Neurol. 2023 Apr 28;14:1170557. doi: 10.3389/fneur.2023.1170557 (PMC10175671; doi:10.3389/fneur.2023.1170557)
Supplement: Supplementary file 2 [file Table_2.XLSX]

## Sheet: Sheet1
No	Location	Nucleotide change	Amino acid changes	Character of mutation	No. of alleles	RF (%)
1	Exon 1	c.3G>T	p.Met1Ile	Frameshift	2	0.00369686
2	Exon 1	c.71A>G	p.His24Arg	missense	2	0.00369686
3	Exon 1	c.391_418del	p.Ala131ProfsTer	Frameshift	2	0.00369686
4	Exon 1	c.397A>G	p.Met133Val	missense	1	0.00184843
5	Exon 1	c.398T>A	p.Met133Lys	missense	1	0.00184843
6	Exon 1	c.401A>G	p.Glu134Gly	missense	2	0.00369686
7	Exon 1	c.406dupC	p.His136ProfsTer	Frameshift	1	0.00184843
8	Exon 1	c.434C>A	p.Ser145Ter	Nonsense	4	0.00739372
9	Exon 1	c.445_447del	p.Glu149del	Frameshift	1	0.00184843
10	Exon 1	c.445G>T	p.Glu149Ter	Nonsense	4	0.00739372
11	Exon 1	c.457A>T	p.Gly153Trp	missense	7	0.012939
12	Exon 1	c.465dup	p.His136ProfsTer	Frameshift	1	0.00184843
13	Exon 1	c.475delC	p.Arg159GlyfsTer	Frameshift	2	0.00369686
14	Exon 1	c.502_512del	p.Val172GlyfsTer	Frameshift	1	0.00184843
15	Exon 1	c.510_522del	p.Val172GlyfsTer	Frameshift	2	0.00369686
16	Exon 1	c.515_527del	p.Val172GlyfsTer	Frameshift	2	0.00369686
17	Exon 1	c.533C>A	p.Ser178Ter	Nonsense	1	0.00184843
18	Exon 1	c.569dupA	p.Tyr190Ter	Nonsense	8	0.0147874
19	Exon 1	c.573delC	p.Ser191ArgfsTer14	Frameshift	10	0.0184843
20	Intron 1	c.628+2T>G	p.IVS1+2T>G	Splicing site	10	0.0184843
21	Intron 1	c.628+5G>C	p.IVS1+5G>C	Splicing site	2	0.00369686
22	Exon 2	c.629-2A>T	p.IVS1-2A>T	Splicing site	2	0.00369686
23	Exon 2	c.635C>A	p.Pro212Gln	missense	1	0.00184843
24	Exon 2	c.638G>A	p.Trp213Ter	Nonsense	1	0.00184843
25	Exon 2	c.643G>A	p.Gly215Arg	missense	1	0.00184843
26	Exon 2	c.644G>A	p.Gly215Glu	missense	1	0.00184843
27	Exon 2	c.649G>A	p.Asp217Asn	missense	2	0.00369686
28	Exon 2	c.650A>G	p.Asp217Gly	missense	2	0.00369686
29	Exon 2	c.655G>A	p.Gly219Ser	missense	9	0.0166359
30	Exon 2	c.656G>T	p.Gly219Val	missense	6	0.0110906
31	Exon 2	c.676G>A	p.Val226Ile	missense	6	0.0110906
32	Exon 2	c.680A>G	p.Tyr227Cys	missense	4	0.00739372
33	Exon 2	c.683T>C	p.Phe228Ser	missense	4	0.00739372
34	Exon 2	c.695A>G	p.Asp232Gly	missense	2	0.00369686
35	Exon 2	c.700A>C	p.Thr234Pro	missense	2	0.00369686
36	Exon 2	c.714_716del	p.Glu241del	Frameshift	4	0.00739372
37	Exon 2	c.721G>A	p.Glu241Lys	missense	2	0.00369686
38	Exon 2	c.739del	p.Ser247AlafsTer6	Frameshift	2	0.00369686
39	Exon 2	c.740G>C	p.Ser247Thr	missense	5	0.00924214
40	Exon 2	c.745C>T	p.Arg249Trp	missense	1	0.00184843
41	Exon 2	c.749delA	p.Lys250SerfsTer3	Frameshift	1	0.00184843
42	Exon 2	c.764A>G	p.Asn255Ser	missense	2	0.00369686
43	Exon 2	c.775G>A	p.Gly259Arg	missense	2	0.00369686
44	Exon 2	c.784G>A	p.Gly262Ser	missense	1	0.00184843
45	Exon 2	c.790C>T	p.Arg264Trp	missense	11	0.0203327
46	Exon 2	c.791G>A	p.Arg264Gln	missense	2	0.00369686
47	Exon 2	c.800A>C	p.His267Pro	missense	2	0.00369686
48	Exon 2	c.809T>C	p.Leu270Pro	missense	2	0.00369686
49	Exon 2	c.821_822del	p.Leu275ValfsTer16	Frameshift	3	0.00554529
50	Exon 2	c.828_829del	p.Cys276TrpfsTer15	Frameshift	3	0.00554529
51	Exon 2	c.833G>T	p.Arg278Leu	missense	6	0.0110906
52	Exon 2	c.846_847del	p.His283LeufsTer8	Frameshift	4	0.00739372
53	Exon 2	c.847C>G	p.His283Asp	missense	1	0.00184843
54	Exon 2	c.850_851del	p.[Phe284TyrfsTer7	Frameshift	1	0.00184843
55	Exon 2	c.852T>G	p.Phe284Leu	missense	1	0.00184843
56	Exon 2	c.856C>T	p.Arg286Cys	missense	20	0.0369686
57	Exon 2	c.863C>T	p.Pro288Leu	missense	2	0.00369686
58	Exon 2	c.893T>A	p.Pro288Leu	missense	1	0.00184843
59	Exon 2	c.894G>A	p.Met298Ile	missense	1	0.00184843
60	Exon 2	c.936T>A	p.Cys312Ter	Nonsense	4	0.00739372
61	Exon 2	c.940A>G	p.Thr314Ala	missense	2	0.00369686
62	Exon 2	c.949G>A	p.Gly317Arg	missense	1	0.00184843
63	Exon 2	c.965A>G	p.Glu322Gly	missense	6	0.0110906
64	Exon 2	c.966G>T	p.Glu322Asp	missense	1	0.00184843
65	Exon 2	c.970G>T	p.Asp324Tyr	missense	8	0.0147874
66	Exon 2	c.980C>G	p.Thr327Arg	missense	1	0.00184843
67	Intron 2	c.981+3A>G	p.IVS2+3A>G	Splicing site	2	0.00369686
68	Intron 2	c.982-1G>A	p.IVS2-1G>A	Splicing site	10	0.0184843
69	Exon 3	c.994C>T	p.Gln332Ter	Nonsense	8	0.0147874
70	Exon 3	c.1003A>G	p.Lys335Glu	missense	3	0.00554529
71	Exon 3	c.1010A>C	p.Asp337Ala	missense	4	0.00739372
72	Exon 3	c.1017_1020delAGATinsGCTTTGCAAAC	p.Asp340LeufsTer13	Frameshift	2	0.00369686
73	Exon 3	c.1021T>G	p.Cys341Gly	missense	2	0.00369686
74	Exon 3	c.1022G>C	p.Cys341Ser	missense	1	0.00184843
75	Exon 3	c.1037T>G	p.Ile346Ser	missense	4	0.00739372
76	Exon 3	c.1069C>T	p.Arg357Trp	missense	10	0.0184843
77	Exon 3	c.1082A>G	p.Tyr361Cys	missense	1	0.00184843
78	Exon 3	c.1096C>A	p.Pro366Thr	missense	1	0.00184843
79	Exon 3	c.1103A>G	p.Asp368Gly	missense	2	0.00369686
80	Exon 3	c.1130T>C	p.Phe377Ser	missense	2	0.00369686
81	Exon 3	c.1133A>G	p.Asp378Gly	missense	13	0.0240296
82	Exon 3	c.1148A>G	p.Tyr383Cys	missense	1	0.00184843
83	Exon 3	c.1151C>A	p.Pro384His	missense	1	0.00184843
84	Exon 3	c.1153delCinsTT	p.Leu385PhefsTer11	Frameshift	3	0.00554529
85	Exon 3	c.1160_1161insG	p.Leu387LeufsTer	Frameshift	1	0.00184843
86	Exon 3	c.1168A>T	p.Ile390Phe	missense	2	0.00369686
87	Exon 3	c.1171_1174dup	p.Ser392TrpfsTer5	Frameshift	9	0.0166359
88	Exon 3	c.1176_1177del	p.Val394Ter	Nonsense	3	0.00554529
89	Exon 3	c.1193C>T	p.Ala398Val	missense	1	0.00184843
90	Exon 3	c.1208A>T	p.Asp403Val	missense	4	0.00739372
91	Exon 3	c.1211A>T	p.Asn404Ile	missense	22	0.0406654
92	Exon 3	c.1213T>G	p.Tyr405Asp	missense	3	0.00554529
93	Exon 3	c.1217A>T	p.Lys406Ile	missense	4	0.00739372
94	Intron 3	c.1235+1G>T	p.IVS3+1G>T	Splicing site	1	0.00184843
95	Exon 4	c.1238T>C	p.Leu413Pro	missense	3	0.00554529
96	Exon 4	c.1259del	p.Gly420ValfsTer30	Frameshift	4	0.00739372
97	Exon 4	c.1267_1269del	p.Cys423del	Frameshift	1	0.00184843
98	Exon 4	c.1270C>T	p.Leu424Phe	missense	1	0.00184843
99	Exon 4	c.1273_1275del	p.Leu425del	Frameshift	3	0.00554529
100	Exon 4	c.1274T>A	p.Leu425His	missense	2	0.00369686
101	Exon 4	c.1274T>C	p.Leu425Pro	missense	6	0.0110906
102	Exon 4	c.1283G>A	p.Cys428Tyr	missense	2	0.00369686
103	Exon 4	c.1301C>T	p.Ala434Val	missense	1	0.00184843
104	Exon 4	c.1310T>C	p.Met437Thr	missense	2	0.00369686
105	Exon 4	c.1319G>C	p.Arg440Pro	missense	12	0.0221811
106	Exon 4	c.1323_1326del	p.Asp442AlafsTer7	Frameshift	4	0.00739372
107	Exon 4	c.1324G>T	p.Asp442Tyr	missense	2	0.00369686
108	Exon 4	c.1325_1328del	p.Asp442AlafsTer7	Frameshift	2	0.00369686
109	Exon 4	c.1325A>G	p.Asp442Gly	missense	2	0.00369686
110	Exon 4	c.1341T>G	p.Asp447Glu	missense	2	0.00369686
111	Exon 4	c.1351C>T	p.Arg451Ter	Nonsense	2	0.00369686
112	Exon 4	c.1355A>G	p.Asp452Gly	missense	5	0.00924214
113	Exon 4	c.1391C>T	p.Pro464Leu	missense	2	0.00369686
114	Exon 4	c.1405G>C	p.Ala469Pro	missense	2	0.00369686
115	Exon 4	c.1411A>G	p.Ser471Gly	missense	1	0.00184843
116	Exon 4	c.1412G>A	p.Ser471Asn	missense	1	0.00184843
117	Intron 4	c.1412+1G>C	IVS4+1G>C	Splicing site	2	0.00369686
118	Intron 4	c.1413-14_1413-9dup	p.IVS4-14_4_9dup	Splicing site	2	0.00369686
119	Intron 4	c.1413-1G>T	p.IVS 4-1G>T	Splicing site	1	0.00184843
120	Exon 5	c.1418_1424del	p.Asn474Ter	Nonsense	3	0.00554529
121	Exon 5	c.1424T>C	p.Met475Thr	missense	1	0.00184843
122	Exon 5	c.1426_1429del	p.Met476AlafsTer18	Frameshift	2	0.00369686
123	Exon 5	c.1441C>T	p.Arg481Ter	Nonsense	4	0.00739372
124	Exon 5	c.1442_1444del	p.Arg481_Glu482delinsGln	Frameshift	8	0.0147874
125	Exon 5	c.1442G>A	p.Arg481Gln	missense	1	0.00184843
126	Exon 5	c.1442G>C	p.Arg481Pro	missense	2	0.00369686
127	Exon 5	c.1466T>C	p.Leu489Pro	missense	2	0.00369686
128	Exon 5	c.1469C>G	p.Ala490Gly	missense	1	0.00184843
129	Exon 5	c.1469C>T	p.Ala490Val	missense	1	0.00184843
130	Exon 5	c.1470delC	p.Arg491GlufsTer4	Frameshift	2	0.00369686
131	Exon 5	c.1481T>G	p.Leu494Trp	missense	2	0.00369686
132	Exon 5	c.1499A>T	p.Asn500Ile	missense	5	0.00924214
133	Exon 5	c.1500_1501del	p.Ile501TrpfsTer10	Frameshift	1	0.00184843
134	Exon 5	c.1502T>A	p.lle501Asn	missense	6	0.0110906
135	Exon 5	c.1502T>C	p.Ile501Thr	missense	4	0.00739372
136	Exon 5	c.1510A>G	p.Ile504Val	missense	1	0.00184843
137	Exon 5	c.1514C>A	p.Ala505Glu	missense	1	0.00184843
138	Intron 5	c.1537-1G>T	p.IVS5-1G>T	Splicing site	1	0.00184843
139	Intron 5	c.1537-2A>G	p.IVS5-2A>G	Splicing site	2	0.00369686
140	Exon 6	c.1541T>A	p.Ile514Asn	missense	2	0.00369686
141	Exon 6	c.1555T>C	p.Phe519Leu	missense	5	0.00924214
142	Exon 6	c.1561G>A	p.Gly521Arg	missense	32	0.0591497
143	Exon 6	c.1572G>C	p.Leu524Phe	missense	1	0.00184843
144	Exon 6	c.1583C>G	p.Thr528Arg	missense	1	0.00184843
145	Exon 6	c.1583C>T	p.Thr528Met	missense	21	0.038817
146	Exon 6	c.1585A>G	p.Ile529Val	missense	1	0.00184843
147	Exon 6	c.1594C>T	p.Arg532Trp	missense	2	0.00369686
148	Exon 6	c.1607A>G	p.Tyr536Cys	missense	2	0.00369686
149	Exon 6	c.1630G>T	p.Gly544Trp	missense	1	0.00184843
150	Exon 6	c.1632dupG	p.Gln545AlafsTer21	Frameshift	1	0.00184843
151	Exon 6	c.1648T>C	p.Phe550Leu	missense	2	0.00369686
152	Exon 6	c.1660G>A	p.Glu554Lys	missense	6	0.0110906
153	Intron 6	c.1663-1G >C	p.IVS6-1G>C	Splicing site	1	0.00184843
154	Exon 7	c.1663G>A	p.Gly555Ser	missense	1	0.00184843
155	Exon 7	c.1687C>G	p.Leu563Val	missense	1	0.00184843
156	Exon 7	c.1688T>C	p.Leu563Pro	missense	1	0.00184843
157	Exon 7	c.1696C>G	p.Leu566Val	missense	2	0.00369686
158	Exon 7	c.1709C>T	p.Pro570Leu	missense	3	0.00554529
159		del exon 1	del exon 1	Large deletion	1	0.00184843
160		del exon 1-3	del exon 1-3	Large deletion	1	0.00184843
161		del exon 1-4	del exon 1-4	Large deletion	2	0.00369686
162		del exon 5	del exon 5	Large deletion	1	0.00184843
163		del exon1-3	del exon1-3	Large deletion	1	0.00184843
						1
